# Supplementary material for: Comparative genomic analysis of Clostridioides difficile isolates from symptomatic and asymptomatic paediatric patients
Source: Microb Genom. 2026 Feb 2;12(2):001610. doi: 10.1099/mgen.0.001610 (PMC13293320; doi:10.1099/mgen.0.001610)
Supplement: Uncited Supplementary Material 1. [file mgen-12-01610-s001.xlsx]

## Sheet: Sheet1
Supplemental Table 1. ST distribution of C. difficile in the two groups.
ST Type	Infection (n=61)	Colonization (n=39)	Total (n=100)	P-value
2	8	5	13	0.966
3	8	4	12	0.910
8	3	1	4	0.950
15	2	0	2	0.519
26	2	4	6	0.317
33	1	0	1	1.000
35	6	3	9	0.994
37	3	1	4	0.950
39	0	2	2	0.150
42	4	2	6	1.000
43	1	0	1	1.000
44	0	1	1	0.390
46	1	0	1	1.000
51	1	0	1	1.000
54	9	6	15	0.931
69	1	0	1	1.000
81	2	0	2	0.519
98	0	1	1	0.390
102	1	2	3	0.692
103	1	1	2	1.000
110	2	3	5	0.605
129	4	3	7	1.000
631	1	0	1	1.000

## Sheet: Sheet2
Supplemental Table 2. Genomic information of C. difficile.
Sample	Clean base pairs(bp)	Total scaffold	Total bases (bp)	Scaffold N50 (bp)	Scaffold N90 (bp)	G+C (%)	Gene number	Gene total length (bp)	Gene average length (bp)
C001	1340218354	145	4106440	62330	19040	28.2	3883	3547872	913.69
C002	893719249	108	4283519	106248	21820	28.7	3816	3503481	918.1
C003	980839748	149	4260289	58062	16898	28.6	3713	3440880	926.71
C004	989422828	196	4082749	54012	13068	28.8	3885	3553794	914.75
C005	1070770887	165	4320784	77511	19879	29.2	3906	3587859	918.55
C006	1395871890	117	4145170	72583	21558	29.1	3936	3595842	913.58
C007	898530353	119	4157443	85954	20259	28.9	3801	3542790	932.07
C008	2216805335	140	4178612	96932	24139	29	3668	3430308	935.2
C009	957769200	73	4105000	149761	46111	28.7	3745	3500739	934.78
C010	951489276	122	4239383	82248	19807	29	3738	3500595	936.5
C011	899617391	172	4247277	64258	14111	28.8	3868	3544563	916.38
C012	2769015213	41	4193586	299351	106470	28.7	3573	3386550	947.82
C013	6753136300	64	4222496	278473	51335	28.9	3854	3547893	920.57
C014	2878036823	35	4075675	256243	90421	28.4	3926	3623829	923.03
C015	1060335840	66	4306976	186286	47713	28.6	3784	3494808	923.58
C016	866348156	60	4177729	267254	86956	28.3	4138	3598728	869.68
C017	1649914925	53	4140197	226106	97631	28.7	3886	3579102	921.02
C018	1335976242	51	4251034	224950	104446	28.5	3795	3494475	920.81
C019	1538509890	37	4233168	223321	103223	28.1	3610	3398088	941.3
C020	1361637657	36	4228938	275502	98299	28.7	3785	3528981	932.4
C021	3631260783	40	4176630	333846	76203	28.9	3796	3538539	932.18
C022	762757958	44	4234271	237103	55922	28.4	3650	3427641	939.08
C023	903833910	42	4040576	342599	104656	28.3	3802	3522222	926.41
C024	963263427	37	4207766	245368	83088	28.5	3944	3619287	917.67
C025	2961603519	49	4254407	256284	61130	28.9	3794	3504552	923.71
C026	1048487052	31	4052208	261677	118717	28.3	3939	3588282	910.96
C027	1276424805	43	4207787	255476	90342	28.8	3728	3480549	933.62
C028	1752408357	48	4224348	225078	84027	28.7	3648	3442779	943.74
C029	1503089134	28	4079687	448661	135380	28.3	3890	3580668	920.48
C030	743833654	43	4204187	199097	66341	28.4	3855	3566403	925.1
C031	1548323521	62	4275232	242556	62763	28.6	3959	3620550	914.51
C032	974635862	38	4154739	311405	113015	28.8	4020	3644241	906.53
C033	976306513	33	4348801	277074	115828	28.4	3867	3581703	926.22
C034	4667280011	46	4254047	206097	60892	28.6	3840	3544935	923.16
C035	3116408782	39	4253842	240127	90421	28.4	3854	3570807	926.52
C036	7043182767	50	4174316	202752	91431	28.6	3763	3489687	927.37
C037	1007817821	52	4233569	199232	80814	28.4	3778	3514239	930.19
C038	937405655	79	4266108	167089	58652	28.4	3832	3546426	925.48
C039	1170635258	64	4173782	189098	65149	28.4	3643	3421299	939.14
C040	1921032135	36	4225726	277903	70906	28.3	3903	3594876	921.1
C041	1148105959	88	4291729	185838	48465	29.3	3721	3464124	930.97
C042	1921818248	46	4139264	283306	108324	28.5	3909	3581550	916.23
C043	921040437	40	4125864	252515	76629	28.2	3889	3552135	913.38
C044	1328952826	49	4099639	296981	65535	28.4	3952	3569652	903.25
C045	1046992997	44	4176773	221614	56488	28.9	3797	3489621	919.05
C046	904761597	44	4207775	196423	67440	28.5	3860	3543837	918.09
C047	2042182688	994	4222013	8937	2370	28.8	3840	3578007	931.77
C048	1309612562	50	4290101	239237	49925	28.6	3770	3469311	920.24
C049	1612428124	54	4269667	194520	55001	28.7	3722	3458514	929.21
C050	2996268234	86	4302411	213834	40691	28.9	3761	3444546	915.9
C051	1749273270	135	4267304	136119	29100	28.5	3864	3572307	924.51
C052	1162648444	48	4117071	262851	103926	28.4	3679	3440010	935
C053	1119437021	53	4348623	286397	61107	28.5	3986	3649098	915.5
C054	1222688481	43	4264878	217463	80517	29.1	3820	3571764	935
C055	1742892092	57	4114699	206577	108399	28.5	3690	3441069	932.5
C056	1263737233	33	4069255	313036	122222	28.4	3623	3406791	940.3
C057	2346964492	58	4259529	230804	75643	29	3850	3566937	926.5
C058	1270275284	60	4342617	307518	61107	29.1	3968	3635943	916.3
C059	1784304645	45	4078124	246751	108340	28.5	3640	3401973	934.6
C060	1741880516	46	4212327	224714	75396	28.9	3785	3527121	931.9
C061	2664324124	79	4158540	206526	115156	28.5	3756	3460566	921.3
C062	1061248195	45	4208756	234770	104880	28.5	3808	3537297	928.9
C063	3492645667	71	4320289	235336	109357	29.1	3843	3595623	935.6
C064	1024783827	53	4133011	199234	90885	28.6	3719	3461736	930.8
C065	1065608392	37	4192216	299288	115251	28.8	3759	3508203	933.3
C066	1255036468	57	4293627	260975	61107	29	3902	3597036	921.8
C067	1259110221	52	4119783	216326	90885	28.5	3702	3439140	929
C068	1810941292	56	4115223	206577	84178	28.5	3694	3437271	930.5
C069	966760235	31	4008907	421330	138403	28.3	3525	3354891	951.7
C070	1007658368	79	4185629	199679	55965	28.6	3795	3494622	920.8
C071	1275445689	39	4219002	261911	137805	28.4	3807	3515442	923.4
C072	1073537471	41	4219688	394658	83317	28.7	3767	3525615	935.9
C073	1344963786	41	4233172	397639	98327	28.6	3774	3539916	938
C074	1153287363	67	4230693	223067	62828	29.2	3785	3530892	932.9
C075	1020454012	39	4067819	261583	116356	28.4	3614	3404055	941.9
C076	1318873229	56	4213123	225189	59521	28.9	3785	3522897	930.8
C077	1016318799	49	4219082	239421	136089	28.4	3806	3514746	923.5
C078	995887965	66	4066787	226880	61734	28.3	3632	3386052	932.3
C079	1148080001	39	4214867	294304	113992	28.4	3805	3513669	923.4
C080	1088867091	50	4441997	511005	137527	28.7	4111	3718524	904.5
C081	1230284870	50	4178150	248995	136514	28.4	3759	3480441	925.9
C082	1162262324	43	4119101	330013	98114	28.4	3693	3451647	934.6
C083	1338792390	42	4151660	394171	113047	28.7	3703	3461610	934.8
C084	1071372331	88	4297176	213271	42846	29.2	3887	3575022	919.7
C085	1130518568	36	4097152	644536	135412	28.2	3688	3428544	929.6
C086	1089974877	57	4227205	537097	135302	28.6	3832	3533217	922
C087	1037565176	57	4057642	273270	72552	28.4	3596	3386457	941.7
C088	1405117916	48	4057952	434546	71004	28.4	3579	3382500	945.1
C089	1089341902	65	4060393	154917	48776	28.4	3596	3391686	943.2
C090	1035309481	64	4260985	179363	58827	29	3866	3565836	922.4
C091	1165268862	78	4253469	254737	62078	28.4	3878	3535452	911.7
C092	1068195083	44	4142315	380985	113047	28.7	3694	3455292	935.4
C093	1925156733	88	4338517	227684	75635	29	3968	3624579	913.5
C094	1866616190	40	4124091	307775	98305	28.8	3674	3453114	939.9
C095	1083047391	81	4230626	490190	92762	28.4	3831	3526188	920.4
C096	1183074895	82	4224782	220084	62828	29.2	3773	3516834	932.1
C097	1670959520	33	4078534	324707	138403	28.4	3622	3413169	942.3
C098	1565855640	37	4213956	307750	98395	28.9	3782	3531510	933.8
C099	1661502673	37	4057920	717394	126113	28.4	3577	3388974	947.4
C100	1545274951	88	4212331	199679	55965	28.6	3840	3520647	916.8

## Sheet: Sheet3
Supplemental Table 3. C. difficile agr systems information.
sample	group	agr3	agr2	agr1	agrC3	agrB3	agrD3	agrB2	agrD2	agrC2	agrA2	agrB1	agrD1
C001	Infection	yes	agr2M	yes	gene0090	gene0089	gene0088	gene2462	gene2463	gene2464	gene2465	gene1433	gene1432
C002	Infection	no	agr2R	yes	-	-	-	gene2531	gene2532	gene2533	gene2534	gene0678	gene0677（39056-38910）
C003	Infection	no	agr2R	yes	-	-	-	gene0774	gene0773	gene0772	gene0771	gene0296	gene0297（131067-131213）
C004	Infection	no	agr2R	yes	-	-	-	gene2323	gene2322	gene2321	gene2320	gene1829	gene1830（366177-366323）
C005	Infection	no	NA	yes	-	-	-	-	-	-	-	gene1152	gene1153（126816-126962）
C006	Infection	yes	agr2M	yes	gene2072	gene2071	gene2070	gene2158	gene2157	gene2156	gene2155	gene0513	gene0512
C007	Infection	no	NA	yes	-	-	-	-	-	-	-	gene2759	gene2760（123096-123242）
C008	Infection	no	agr2R	yes	-	-	-	gene0102	gene0101	gene0100	gene0099	gene0671	gene0670（38936-39082）
C009	Colonization	no	agr2R	yes	-	-	-	gene0435	gene0434	gene0433	gene0432	gene0286	gene0287（355195-355341）
C010	Infection	no	agr2R	yes	-	-	-	gene1239	gene1240	gene1241	gene1242	gene0738	gene0737（39159-39305）
C011	Infection	no	NA	yes	-	-	-	-	-	-	-	gene2320	gene2319（38906-39052）
C012	Infection	no	agr2R	yes	-	-	-	gene2304	gene2305	gene2306	gene2307	gene2858	gene2859（127371-127517）
C013	Infection	yes	agr2M	yes	gene0682	gene0683	gene0684	gene3490	gene3489	gene3488	gene3487	gene2166	gene2167
C014	Infection	no	agr2R	yes	-	-	-	gene1458	gene1459	gene1460	gene1461	gene2516	gene2515（38889-39035）
C015	Infection	no	agr2R	yes	-	-	-	gene1564	gene1565	gene1566	gene1567	gene1321	gene1320（38889-39035）
C016	Colonization	no	NA	yes	-	-	-	-	-	-	-	gene0865	gene0864（38865-39011）
C017	Infection	no	NA	yes	-	-	-	-	-	-	-	gene2941	gene2940（38863-39009）
C018	Colonization	no	NA	yes	-	-	-	-	-	-	-	gene0220	gene0221（279081-279227）
C019	Infection	no	agr2R	yes	-	-	-	gene1563	gene1564	gene1565	gene1566	gene1292	gene1293（383595-383741）
C020	Infection	no	agr2R	yes	-	-	-	gene1640	gene1641	gene1642	gene1643	gene0767	gene0766（42302-42448）
C021	Colonization	no	NA	yes	-	-	-	-	-	-	-	gene1250	gene1251（358488-358634）
C022	Infection	no	agr2R	yes	-	-	-	gene1981	gene1982	gene1983	gene1984	gene2103	gene2102（39150-39296）
C023	Colonization	no	NA	yes	-	-	-	-	-	-	-	gene1300	gene1299（38910-39056）
C024	Infection	yes	agr2M	yes	gene0448	gene0447	gene0446	gene3440	gene3439	gene3438	gene3437	gene1570	gene1571
C025	Infection	no	agr2R	yes	-	-	-	gene0572	gene0571	gene0570	gene0569	gene0281	gene0282（304973-305119）
C026	Colonization	no	agr2R	yes	-	-	-	gene1439	gene1438	gene1437	gene1436	gene0033	gene0032（39159-39305）
C027	Colonization	no	agr2R	yes	-	-	-	gene3245	gene3246	gene3247	gene3248	gene0677	gene0678（355133-355279）
C028	Colonization	no	agr2M	yes	-	-	-	gene3089	gene3088	gene3087	gene3086	gene0390	gene0391
C029	Colonization	no	NA	yes	-	-	-	-	-	-	-	gene2279	gene2280（126754-126900）
C030	Colonization	no	NA	yes	-	-	-	-	-	-	-	gene0780	gene0781（123007-123153）
C031	Colonization	no	NA	yes	-	-	-	-	-	-	-	gene1585	gene1584（38877-39023）
C032	Colonization	no	NA	yes	-	-	-	-	-	-	-	gene1424	gene1425（482747-482893）
C033	Colonization	no	agr2M	yes	-	-	-	gene3277	gene3276	gene3275	gene3274	gene1644	gene1645
C034	Colonization	no	NA	yes	-	-	-	-	-	-	-	gene1511	gene1510（6272-6418）
C035	Infection	no	agr2R	yes	-	-	-	gene2047	gene2048	gene2049	gene2050	gene3579	gene3580（30016-30162）
C036	Infection	no	NA	yes	-	-	-	-	-	-	-	gene2366	gene2367（127416-127562）
C037	Infection	no	agr2R	yes	-	-	-	gene1107	gene1108	gene1109	gene1110	gene1338	gene1337（38859-39005）
C038	Infection	no	NA	yes	-	-	-	-	-	-	-	gene1149	gene1150（529999-530145）
C039	Infection	no	agr2R	yes	-	-	-	gene2693	gene2694	gene2695	gene2696	gene0033	gene0032（38883-39029）
C040	Colonization	no	agr2R	yes	-	-	-	gene0723	gene0724	gene0725	gene0726	gene2139	gene2138（39150-39296）
C041	Infection	no	agr2R	yes	-	-	-	gene0280	gene0281	gene0282	gene0283	gene0648	gene0649（355082-355228）
C042	Infection	yes	agr2M	yes	gene0443	gene0444	gene0445	gene3228	gene3229	gene3230	gene3231	gene1942	gene1941
C043	Infection	no	NA	yes	-	-	-	-	-	-	-	gene2156	gene2157（127368-127514）
C044	Infection	no	NA	yes	-	-	-	-	-	-	-	gene0369	gene0370（468586-468732）
C045	Infection	no	NA	yes	-	-	-	-	-	-	-	gene2274	gene2275（127421-127567）
C046	Infection	no	NA	yes	-	-	-	-	-	-	-	gene1026	gene1027（378675-378821）
C047	Infection	no	agr2R	yes	-	-	-	gene1488	gene1489	gene1490	gene1491	gene1193	gene1192
C048	Infection	no	NA	yes	-	-	-	-	-	-	-	gene2141	gene2142（194823-194969）
C049	Infection	no	agr2R	yes	-	-	-	gene0519	gene0518	gene0517	gene0516	gene2716	gene2717（111344-111490）
C050	Infection	no	agr2R	yes	-	-	-	gene2036	gene2037	gene2038	gene2039	gene1227	gene1226（38857-39003）
C051	Infection	no	agr2R	yes	-	-	-	gene1064	gene1063	gene1062	gene1061	gene1603	gene1604
C052	Infection	no	NA	yes	-	-	-	-	-	-	-	gene_1400	gene_1399（36977-37123）
C053	Colonization	no	NA	yes	-	-	-	-	-	-	-	Scaffold8_33	Scaffold8_32（38879-39025）
C054	Colonization	no	NA	yes	-	-	-	-	-	-	-	gene_0843	gene_0842
C055	Colonization	no	NA	yes	-	-	-	-	-	-	-	Scaffold5_142	Scaffold5_143（187580-187726）
C056	Colonization	no	agr2R	yes	-	-	-	gene_0995	gene_0994	gene_0993	gene_0991	gene_1539	gene_1540（802306-802452）
C057	Infection	no	NA	yes	-	-	-	-	-	-	-	Scaffold6_142	Scaffold6_143（186941-187087）
C058	Infection	no	NA	yes	-	-	-	-	-	-	-	gene_2100	gene_2099（39170-39316）
C059	Colonization	no	NA	yes	-	-	-	-	-	-	-	Scaffold2_33	Scaffold2_32（38926-39072）
C060	Colonization	no	NA	yes	-	-	-	-	-	-	-	gene_1797	gene_1798（256324-256470）
C061	Infection	no	NA	yes	-	-	-	-	-	-	-	gene_1072	gene_1071（38922-39068）
C062	Colonization	yes	agr2M	yes	Scaffold1_91	Scaffold1_90	Scaffold1_89	Scaffold15_45	Scaffold15_46	Scaffold15_47	Scaffold15_48	Scaffold5_34	Scaffold5_33
C063	Infection	no	agr2R	yes	-	-	-	Scaffold9_152	Scaffold9_153	Scaffold9_154	Scaffold9_155	Scaffold8_33	Scaffold8_32（38917-39063）
C064	Colonization	no	NA	yes	-	-	-	-	-	-	-	Scaffold2_308	Scaffold2_309（392013-392159）
C065	Infection	no	agr2R	yes	-	-	-	gene_2006	gene_2005	gene_2004	gene_2003	gene_1296	gene_1295（38899-39045）
C066	Colonization	no	NA	yes	-	-	-	-	-	-	-	Scaffold6_33	Scaffold6_32（38921-39067）
C067	Infection	no	NA	yes	-	-	-	-	-	-	-	gene_2981	gene_2980（38884-39030）
C068	Colonization	no	NA	yes	-	-	-	-	-	-	-	Scaffold5_142	Scaffold5_143（187090-187236）
C069	Infection	no	agr2R	yes	-	-	-	gene_1802	gene_1803	gene_1804	gene_1805	gene_1244	gene_1243（38899-39045）
C070	Colonization	no	NA	yes	-	-	-	-	-	-	-	gene_0843	gene_0844（490843-490989）
C071	Colonization	no	NA	yes	-	-	-	-	-	-	-	gene_0484	gene_0483（38922-39068）
C072	Infection	no	agr2R	yes	-	-	-	gene_1536	gene_1535	gene_1534	gene_1533	gene_1849	gene_1848（38899-39045）
C073	Colonization	no	agr2R	yes	-	-	-	gene_1764	gene_1765	gene_1766	gene_1767	gene_1886	gene_1885（38905-39051）
C074	Colonization	no	agr2R	yes	-	-	-	gene_1738	gene_1737	gene_1736	gene_1735	gene_1547	gene_1546（38921-39067）
C075	Colonization	no	agr2R	yes	-	-	-	gene_1426	gene_1425	gene_1424	gene_1423	gene_1297	gene_1298（383770-383916）
C076	Infection	no	NA	yes	-	-	-	-	-	-	-	gene_2370	gene_2371（126939-127085）
C077	Infection	no	NA	yes	-	-	-	-	-	-	-	gene_0033	gene_0032（39175-39321）
C078	Colonization	no	agr2R	yes	-	-	-	gene_2041	gene_2040	gene_2039	gene_2038	gene_0588	gene_0587（38926-39072）
C079	Colonization	no	NA	yes	-	-	-	-	-	-	-	gene_1341	gene_1340（38884-39030）
C080	Infection	no	agr2R	yes	-	-	-	gene_3492	gene_3491	gene_3490	gene_3489	gene_3132	gene_3131（38871-39017）
C081	Infection	no	NA	yes	-	-	-	-	-	-	-	gene_2858	gene_2857（38884-39030）
C082	Colonization	no	agr2R	yes	-	-	-	gene_1566	gene_1567	gene_1568	gene_1569	gene_2762	gene_2761（38884-39030）
C083	Colonization	no	agr2R	yes	-	-	-	gene_2108	gene_2107	gene_2106	gene_2105	gene_1791	gene_1790（38926-39072）
C084	Colonization	no	agr2R	yes	-	-	-	gene_1470	gene_1469	gene_1468	gene_1467	gene_1273	gene_1272（39186-39332）
C085	Infection	no	agr2R	yes	-	-	-	gene_2884	gene_2883	gene_2882	gene_2881	gene_2631	gene_2630（38913-39059）
C086	Infection	no	NA	yes	-	-	-	-	-	-	-	gene_1212	gene_1211（39149-39295）
C087	Colonization	no	agr2R	yes	-	-	-	gene_1799	gene_1800	gene_1801	gene_1802	gene_3319	gene_3318（38884-39030）
C088	Colonization	no	agr2R	yes	-	-	-	gene_0044	gene_0043	gene_0042	gene_0041	gene_0596	gene_0597（723157-723303）
C089	Infection	no	agr2R	yes	-	-	-	gene_1054	gene_1053	gene_1052	gene_1051	gene_1374	gene_1373（38926-39072）
C090	Infection	no	NA	yes	-	-	-	-	-	-	-	gene_1212	gene_1213（187147-187293）
C091	Infection	no	NA	yes	-	-	-	-	-	-	-	gene_0368	gene_0369（467665-467811）
C092	Infection	no	agr2R	yes	-	-	-	gene_0081	gene_0080	gene_0079	gene_0078	gene_1488	gene_1487（38926-39072）
C093	Infection	no	NA	yes	-	-	-	-	-	-	-	gene_1908	gene_1909（188369-188515）
C094	Infection	no	NA	yes	-	-	-	-	-	-	-	gene_1565	gene_1566（786446-786592）
C095	Infection	no	agr2R	yes	-	-	-	gene_2891	gene_2892	gene_2893	gene_2894	gene_1172	gene_1173（606920-607066）
C096	Colonization	no	agr2R	yes	-	-	-	gene_1837	gene_1836	gene_1835	gene_1834	gene_1553	gene_1554（186711-186857）
C097	Infection	no	agr2R	yes	-	-	-	gene_1108	gene_1107	gene_1106	gene_1105	gene_1652	gene_1653（384915-385061）
C098	Infection	no	NA	yes	-	-	-	-	-	-	-	gene_0998	gene_0997（39170-39316）
C099	Infection	no	agr2R	yes	-	-	-	gene_0756	gene_0757	gene_0758	gene_0759	gene_1311	gene_1312（743171-743317）
C100	Colonization	no	NA	yes	-	-	-	-	-	-	-	gene_1272	gene_1271（38922-39068）

## Sheet: Sheet4
Supplemental Table 4. Information on 38 C. difficile strains from NCBI.
Strain	Isolation year	NCBI Number
H1	2014	SAMN13376328
H2	2016	SAMN13376335
H3	2013	SAMN13376326
H4	2013	SAMN13376327
H5	2014	SAMN13376329
H6	2014	SAMN13376330
H7	2014	SAMN13376331
H8	2015	SAMN13376333
H9	2016	SAMN13376334
H10	2013	SAMN13376325
H11	2015	SAMN13376332
Z1	2012	SAMN08464490
Z2	2013	SAMN08464495
Z3	2013	SAMN08464519
Z4	2013	SAMN08464550
Z5	2014	SAMN08464595
Z6	2014	SAMN08464616
Z7	2014	SAMN08464617
Z8	2014	SAMN08464625
Z9	2014	SAMN08464626
Z10	2015	SAMN08464662
Z11	2015	SAMN08464663
Z12	2015	SAMN08464667
Z13	2015	SAMN08464703
Z14	2016	SAMN08464750
Z15	2016	SAMN08464751
Z16	2016	SAMN08464752
Z17	2016	SAMN08464785
Z18	2016	SAMN08464789
A1	2013	SAMN05710849
A2	2013	SAMN05710858
A3	2013	SAMN05710862
A4	2013	SAMN05710866
A5	2013	SAMN05710891
A6	2013	SAMN05710931
G1	2014	SAMN08915614
G2	2021	SAMN38372487
G3	2020	SAMN38372474

## Sheet: Sheet5
Supplemental Table 5. Accession numbers of strains in this study.
Accession	Sample Name	Organism	Isolate
SAMN34128285	C001	Clostridioides difficile	SHC0001
SAMN34128286	C002	Clostridioides difficile	SHC0002
SAMN34128287	C003	Clostridioides difficile	SHC0003
SAMN34128288	C004	Clostridioides difficile	SHC0004
SAMN34128289	C005	Clostridioides difficile	SHC0005
SAMN34128290	C006	Clostridioides difficile	SHC0006
SAMN34128291	C007	Clostridioides difficile	SHC0007
SAMN34128292	C008	Clostridioides difficile	SHC0008
SAMN34128293	C009	Clostridioides difficile	SHC0009
SAMN34128294	C010	Clostridioides difficile	SHC0010
SAMN34128295	C011	Clostridioides difficile	SHC0011
SAMN34128296	C012	Clostridioides difficile	SHC0012
SAMN34128297	C013	Clostridioides difficile	SHC0013
SAMN34128298	C014	Clostridioides difficile	SHC0014
SAMN34128299	C015	Clostridioides difficile	SHC0015
SAMN34128300	C016	Clostridioides difficile	SHC0016
SAMN34128301	C017	Clostridioides difficile	SHC0017
SAMN34128302	C018	Clostridioides difficile	SHC0018
SAMN34128303	C019	Clostridioides difficile	SHC0019
SAMN34128304	C020	Clostridioides difficile	SHC0020
SAMN34128305	C021	Clostridioides difficile	SHC0021
SAMN34128306	C022	Clostridioides difficile	SHC0022
SAMN34128307	C023	Clostridioides difficile	SHC0023
SAMN34128308	C024	Clostridioides difficile	SHC0024
SAMN34128309	C025	Clostridioides difficile	SHC0025
SAMN34128310	C026	Clostridioides difficile	SHC0026
SAMN34128311	C027	Clostridioides difficile	SHC0027
SAMN34128312	C028	Clostridioides difficile	SHC0028
SAMN34128313	C029	Clostridioides difficile	SHC0029
SAMN34128314	C030	Clostridioides difficile	SHC0030
SAMN34128315	C031	Clostridioides difficile	SHC0031
SAMN34128316	C032	Clostridioides difficile	SHC0032
SAMN34128317	C033	Clostridioides difficile	SHC0033
SAMN34128318	C034	Clostridioides difficile	SHC0034
SAMN34128319	C035	Clostridioides difficile	SHC0035
SAMN34128320	C036	Clostridioides difficile	SHC0036
SAMN34128321	C037	Clostridioides difficile	SHC0037
SAMN34128322	C038	Clostridioides difficile	SHC0038
SAMN34128323	C039	Clostridioides difficile	SHC0039
SAMN34128324	C040	Clostridioides difficile	SHC0040
SAMN34128325	C041	Clostridioides difficile	SHC0041
SAMN34128326	C042	Clostridioides difficile	SHC0042
SAMN34128327	C043	Clostridioides difficile	SHC0043
SAMN34128328	C044	Clostridioides difficile	SHC0044
SAMN34128329	C045	Clostridioides difficile	SHC0045
SAMN34128330	C046	Clostridioides difficile	SHC0046
SAMN34128331	C047	Clostridioides difficile	SHC0047
SAMN34128332	C048	Clostridioides difficile	SHC0048
SAMN34128333	C049	Clostridioides difficile	SHC0049
SAMN34128334	C050	Clostridioides difficile	SHC0050
SAMN50801988	C051	Clostridioides difficile	SHC0051
SAMN50801989	C052	Clostridioides difficile	SHC0052
SAMN50801990	C053	Clostridioides difficile	SHC0053
SAMN50801991	C054	Clostridioides difficile	SHC0054
SAMN50801992	C055	Clostridioides difficile	SHC0055
SAMN50801993	C056	Clostridioides difficile	SHC0056
SAMN50801994	C057	Clostridioides difficile	SHC0057
SAMN50801995	C058	Clostridioides difficile	SHC0058
SAMN50801996	C059	Clostridioides difficile	SHC0059
SAMN50801997	C060	Clostridioides difficile	SHC0060
SAMN50801998	C061	Clostridioides difficile	SHC0061
SAMN50801999	C062	Clostridioides difficile	SHC0062
SAMN50802000	C063	Clostridioides difficile	SHC0063
SAMN50802001	C064	Clostridioides difficile	SHC0064
SAMN50802002	C065	Clostridioides difficile	SHC0065
SAMN50802003	C066	Clostridioides difficile	SHC0066
SAMN50802004	C067	Clostridioides difficile	SHC0067
SAMN50802005	C068	Clostridioides difficile	SHC0068
SAMN50802006	C069	Clostridioides difficile	SHC0069
SAMN50802007	C070	Clostridioides difficile	SHC0070
SAMN50802008	C071	Clostridioides difficile	SHC0071
SAMN50802009	C072	Clostridioides difficile	SHC0072
SAMN50802010	C073	Clostridioides difficile	SHC0073
SAMN50802011	C074	Clostridioides difficile	SHC0074
SAMN50802012	C075	Clostridioides difficile	SHC0075
SAMN50802013	C076	Clostridioides difficile	SHC0076
SAMN50802014	C077	Clostridioides difficile	SHC0077
SAMN50802015	C078	Clostridioides difficile	SHC0078
SAMN50802016	C079	Clostridioides difficile	SHC0079
SAMN50802017	C080	Clostridioides difficile	SHC0080
SAMN50802018	C081	Clostridioides difficile	SHC0081
SAMN50802019	C082	Clostridioides difficile	SHC0082
SAMN50802020	C083	Clostridioides difficile	SHC0083
SAMN50802021	C084	Clostridioides difficile	SHC0084
SAMN50802022	C085	Clostridioides difficile	SHC0085
SAMN50802023	C086	Clostridioides difficile	SHC0086
SAMN50802024	C087	Clostridioides difficile	SHC0087
SAMN50802025	C088	Clostridioides difficile	SHC0088
SAMN50802026	C089	Clostridioides difficile	SHC0089
SAMN50802027	C090	Clostridioides difficile	SHC0090
SAMN50802028	C091	Clostridioides difficile	SHC0091
SAMN50802029	C092	Clostridioides difficile	SHC0092
SAMN50802030	C093	Clostridioides difficile	SHC0093
SAMN50802031	C094	Clostridioides difficile	SHC0094
SAMN50802032	C095	Clostridioides difficile	SHC0095
SAMN50802033	C096	Clostridioides difficile	SHC0096
SAMN50802034	C097	Clostridioides difficile	SHC0097
SAMN50802035	C098	Clostridioides difficile	SHC0098
SAMN50802036	C099	Clostridioides difficile	SHC0099
SAMN50802037	C100	Clostridioides difficile	SHC0100
